# Supplementary material for: Performance of Dried Blood Spot Cards for Serologic Detection of HPV16 Antibodies in Oropharyngeal Squamous Cell Carcinoma Patients
Source: Microorganisms. 2025 Nov 10;13(11):2558. doi: 10.3390/microorganisms13112558 (PMC12654639; doi:10.3390/microorganisms13112558)
Supplement: Supplementary file 1 [file microorganisms-13-02558-s001.zip]

Archive with 1 entries (1 files):
- microorganisms-3871813-supplementary.pdf
